# Supplementary material for: Analysis of left-turn behaviors of non-motorized vehicles and vehicle-bicycle conflicts
Source: PLoS One. 2023 Sep 14;18(9):e0291504. doi: 10.1371/journal.pone.0291504 (PMC10501683; doi:10.1371/journal.pone.0291504)
Supplement: S1 File — (XLSX) [file pone.0291504.s001.xlsx]

## Sheet: Left turn non motorized veh-1
	Left turn non motorized vehicles crossing trajectory at the intersection of Luban Road and Daxuedong Road.
	Serial number		Serial number		Serial number		Serial number		Serial number		Serial number		Serial number		Serial number		Serial number		Serial number		Serial number		Serial number		Serial number		Serial number		Serial number		Serial number		Serial number		Serial number		Serial number		Serial number		Serial number		Serial number		Serial number		Serial number		Serial number
	1		2		3		4		5		6		7		8		9		10		11		12		13		14		15		16		17		18		19		20		21		22		23		24		25
	x	y	x	y	x	y	x	y	x	y	x	y	x	y	x	y	x	y	x	y	x	y	x	y	x	y	x	y	x	y	x	y	x	y	x	y	x	y	x	y	x	y	x	y	x	y	x	y	x
	59.3805	-2.66224	59.6299	-4.12354	60.3759	-4.98271	59.5293	-5.45668	60.8677	-8.90434	59.5642	-5.01518	60.5917	-9.55173	59.8826	-6.67767	60.0862	-7.19081	60.4188	-8.52337	59.7705	-5.73479	59.6405	-10.4551	59.5156	-5.42641	59.9047	-5.0906	60.012	-4.78033	53.9996	8.58199	53.9996	8.58199	58.6367	-0.60237	57.0845	1.07343	57.2197	1.01075	57.5098	0.98812	58.5741	-0.94449	56.7395	-0.90247	59.4537	-1.2693	58.8365
	53.2164	9.15684	59.019	-1.97228	59.6722	-2.29884	58.4189	-2.71485	60.551	-6.05899	58.8505	-1.9026	60.1411	-5.45385	59.3595	-3.34202	60.0983	-7.18792	60.1139	-6.36455	58.6136	-1.69409	59.0747	-6.88296	58.8686	-2.42152	59.0369	-1.8418	59.457	-1.84314	54.0766	8.43096	54.0766	8.43096	57.1059	3.31833	56.6239	1.63334	55.6008	4.68867	57.3611	1.42446	57.0948	2.95057	55.229	2.75439	57.9801	2.69071	57.2925
	50.1162	12.6753	58.2485	0.03222	58.7128	0.09585	57.7029	-1.48988	60.0062	-3.37635	57.828	1.08121	59.123	-0.5445	58.5819	-0.14335	60.0907	-7.1432	59.6046	-3.87459	56.859	2.3729	58.2164	-3.55404	57.8233	0.47787	57.8861	1.26391	58.7213	0.80436	53.292	9.82036	53.292	9.82036	55.321	6.69871	55.5143	4.79898	53.0142	7.75796	53.6236	7.46518	55.2844	6.57882	53.9472	5.27114	56.261	8.52296	55.4854
	47.9478	15.6619	57.3045	1.97067	57.4725	2.22198	55.6017	1.4713	59.1463	-0.73542	56.3283	4.0799	57.2923	4.16504	57.3638	3.13738	60.1054	-7.09334	58.9926	-1.75263	54.558	6.42684	56.9794	-0.47681	56.5272	3.27589	56.7502	3.49102	57.811	3.17987	52.1967	11.4456	52.1967	11.4456	52.7001	10.5574	51.7663	10.7579	52.3974	8.49602	51.4249	11.0503	53.1645	9.95481	52.3645	7.92515	54.7896	9.90184	53.2259
	46.2926	17.6232	56.2176	3.91836	56.2084	4.17506	54.0018	3.37426	58.0988	1.88737	54.4629	6.94443	55.5575	7.16117	55.8519	6.22715	60.1366	-7.10661	58.0807	0.7906	52.242	9.83103	55.6122	2.14286	55.0532	5.82808	55.6638	5.39849	57.0655	5.3825	50.6621	13.4161	50.6621	13.4161	49.9921	13.7064	49.4947	12.8042	46.9955	12.351	49.4873	13.6582	49.8914	14.3203	49.7258	11.7458	52.8763	12.2912	50.1621
	45.0673	19.0671	54.9505	5.87538	54.8973	6.01289	52.0983	5.65618	56.7293	4.49392	52.1116	9.38912	53.5449	9.8526	54.0884	8.97274	60.1957	-7.10888	56.492	3.96587	50.5946	11.9367	54.1975	4.52206	53.5886	8.0489	54.4645	7.13791	56.0157	7.45546	48.8448	15.4605	48.8448	15.4605	47.5665	16.0735	47.4519	15.487	41.0385	17.6478	47.3486	15.8957	47.5276	16.9957	47.7225	14.3617	50.5045	16.1443	47.1551
	44.015	20.1664	53.3505	7.99106	54.091	7.06814	50.3156	7.78897	55.1081	6.98208	49.8297	11.5635	51.0877	12.5708	52.1112	11.3432	60.19	-7.09945	54.8584	6.63484	49.3687	13.3746	52.5911	6.98518	52.1005	10.1487	53.1752	8.90432	54.7439	9.50459	46.7323	17.5437	46.7323	17.5437	43.8323	19.2673	45.4117	17.706	34.8458	20.6656	45.1468	17.9107	44.9223	19.5396	45.0865	17.4278	48.4942	18.6778	43.8552
	42.8592	21.3175	51.651	10.2032	51.7052	10.0861	48.6844	9.75175	53.3834	9.36162	47.5159	13.6767	48.3757	15.1276	49.8431	13.5866	60.1767	-7.09366	52.8204	9.59916	48.2058	14.6647	51.1707	8.93326	49.59	13.0893	51.8834	10.5429	53.3066	11.5727	44.4224	19.5885	44.4224	19.5885	39.9066	22.1646	42.3939	19.7923	29.6277	23.4699	42.7034	19.7445	42.3229	21.782	42.7903	19.7847	46.0866	21.3324	39.9135
	41.4256	22.5866	49.9271	12.22	49.9374	12.1219	47.1727	11.6105	51.6519	11.5575	44.9356	15.8918	45.205	17.7111	47.1173	15.8632	60.0517	-6.31679	50.679	12.2208	46.9417	15.9436	49.43	11.1273	47.9025	14.8992	50.4029	12.2047	51.5812	13.5634	42.0669	21.5219	42.0669	21.5219	36.2388	24.4952	40.2118	21.5923	24.2675	26.1765	38.5307	22.421	39.5775	23.9252	39.139	23.1641	43.3271	23.9351	36.3775
	39.5001	24.0549	49.0059	13.3051	48.1693	14.0699	45.6965	13.3796	49.9279	13.5383	42.0001	18.1225	40.7133	20.9761	44.0276	18.0917	59.973	-5.19217	48.9748	14.0569	45.3709	17.2889	47.8304	13.0842	46.0192	16.6459	48.4866	14.2107	50.1172	15.3068	39.6633	23.3813	39.6633	23.3813	35.401	25.0109	37.8193	23.2971	18.9976	28.6766	35.7155	24.1866	36.2743	26.2094	35.745	25.8159	40.4299	26.4094	32.5956
	38.2379	24.9601	46.6048	15.8496	46.3206	15.9308	43.8643	15.0593	48.0379	15.2798	38.9812	20.1274	36.2655	23.8541	40.5167	20.3156	59.8685	-3.97908	47.404	15.712	43.3493	18.737	46.239	14.8329	44.1743	18.3822	47.0332	15.494	48.2701	17.072	37.1033	25.2117	37.1033	25.2117	31.6966	26.9588	35.1676	24.8411	13.6832	30.8896	32.7863	26.0767	33.0871	28.2294	31.6703	28.6184	37.5572	28.7158	28.7545
	34.2791	27.4681	44.9074	17.5123	44.4371	17.7371	42.0558	16.569	46.1288	16.8658	35.8534	22.0871	31.5705	26.492	36.7097	22.5104	59.7482	-2.552	46.0214	17.0468	40.8935	20.2134	44.5459	16.5757	42.4073	19.9152	45.0937	17.2665	46.2737	18.9591	34.3709	26.9967	34.3709	26.9967	24.7308	30.6082	32.3002	26.2259	8.22738	32.7799	29.4406	27.5362	29.7275	30.142	28.1696	30.7472	34.6293	30.8226	24.5518
	31.1936	29.0708	43.2282	19.1295	42.5711	19.4475	40.0592	17.8924	43.9696	18.3857	32.2559	24.0945	27.5493	28.5712	32.6998	24.6822	59.3445	-0.63888	44.4498	18.3781	37.9128	21.8581	42.704	18.1347	40.5679	21.3196	42.4838	19.2724	44.1629	20.8052	31.4633	28.719	31.4633	28.719	20.015	32.1487	29.4102	27.7447	2.66726	34.1816	26.1254	29.1003	25.801	32.0189	23.9393	32.813	31.6706	32.6377	20.3697
	25.487	30.813	41.5064	20.5947	40.7522	21.0807	37.4349	19.3962	41.5547	19.9186	28.4098	26.0682	22.7208	30.7119	28.6485	26.7784	58.7743	1.49054	43.0626	19.4068	34.4659	23.6562	40.6053	19.6325	38.5486	22.6546	40.0942	21.1977	41.9527	22.5223	28.484	30.3134	28.484	30.3134	15.696	33.562	26.3646	28.5244	-3.10946	35.2992	22.6624	30.5779	21.812	33.4821	20.1176	34.3371	28.8447	34.1534	15.8934
	23.846	31.9995	39.7847	22.0507	38.8761	22.513	34.1626	21.2198	38.8217	21.5732	24.503	27.8499	18.355	32.3522	24.4131	28.8159	57.9471	3.50166	41.2054	20.6372	30.6799	25.4513	38.2686	21.1148	36.2421	23.9007	37.2128	23.0999	39.3701	24.2169	25.7751	31.6151	25.7751	31.6151	11.4798	34.6192	23.1078	30.4745	-9.4319	35.8061	19.1644	31.9516	17.3955	34.9304	18.2485	36.0958	26.1711	35.378	11.5825
	19.9297	33.2622	38.056	23.3953	37.0409	23.781	30.6065	23.097	35.8834	23.2558	20.403	29.5128	12.4329	34.2495	19.873	30.6847	56.7662	5.67082	39.004	21.9369	26.6791	27.1123	35.6519	22.6949	33.7689	25.2455	34.171	24.7473	36.5115	25.7953	21.7932	33.2507	21.7932	33.2507	6.88679	35.4275	20.5044	30.6625	-14.8888	36.1667	15.2103	33.2608	12.6638	35.8765	14.0135	37.3612	23.7202	36.3194	7.23538
	15.561	34.3097	36.1728	24.7727	35.0547	25.021	27.1026	24.882	32.7508	25.0016	15.9548	31.1411	7.49432	35.5801	15.0201	32.3531	55.2152	8.12275	36.2074	23.4156	22.698	28.6246	32.7954	24.2912	30.655	26.7243	30.7939	26.4221	33.7371	27.3715	18.2237	34.3853	18.2237	34.3853	0.83219	36.1991	16.8813	31.6099	-21.7434	36.3655	10.8686	34.4866	8.01152	36.6034	11.3424	37.3132	21.4393	37.0647	1.856
	10.7438	35.1939	33.9129	26.2651	32.4447	26.444	23.7775	26.5756	29.1728	26.7006	11.3543	32.6016	0.72093	36.8113	10.5413	33.1146	53.4593	10.3853	33.2378	24.8987	18.6372	30.0193	29.8858	25.6686	27.7769	28.127	27.3166	27.8849	30.7701	28.8179	14.4212	35.2803	14.4212	35.2803	-4.36007	36.5185	13.3575	32.7017	--		7.87321	35.3621	2.71392	37.0019	8.78041	37.8942	19.3656	37.6443	-4.04817
	5.71559	36.0857	31.4813	27.7691	29.1427	27.9334	20.2664	28.3476	25.3989	28.3028	6.48769	33.9051	-5.80116	37.4581	3.31856	34.3984	51.5839	12.4134	32.883	25.0692	14.5736	31.2796	26.5259	27.1294	24.4644	29.4838	23.4386	29.2879	27.4115	30.2328	10.3228	35.9438	10.3228	35.9438	-9.86087	36.6203	9.43259	33.2412	--		3.12764	36.2547	-1.95591	34.4305	5.62345	38.4751	18.228	38.0067	-9.56579
	0.72784	36.8505	28.9097	29.1237	25.1917	29.4025	16.774	29.9367	21.4411	29.719	1.12876	34.7302	-13.7569	37.6496	-1.94564	34.8468	49.3324	14.514	31.7612	25.3801	10.556	32.5616	23.211	28.2818	20.8878	30.839	19.2825	30.7178	23.9596	31.5505	5.94792	36.3595	5.94792	36.3595	-16.9556	36.5746	5.22643	33.9293	--		-2.12279	36.7899	-6.78695	34.154	1.8995	38.6922	17.5726	38.2259	-15.9568
	-4.94021	37.5363	26.2633	30.4333	20.7645	30.6225	13.3026	31.298	17.2092	31.0436	-4.75849	35.1529	-20.0678	37.5522	--		46.8669	16.4956	30.1802	25.5737	6.1011	33.5845	20.3426	29.2614	17.2235	32.2181	15.2832	32.0453	20.2218	32.7873	1.38083	36.6962	1.38083	36.6962	-23.041	36.4043	0.73057	34.4515	--		-7.3062	37.0632	-13.9665	33.4683	-0.85891	38.9169	16.9875	38.4506	-21.5314
	-11.4714	37.9844	23.5389	31.6117	16.0274	31.8627	9.63864	32.585	12.8911	32.2473	--		-27.0973	37.3262	--		44.3138	18.335	26.1505	27.2873	1.08748	34.4932	16.765	30.2948	13.6292	33.4833	10.947	33.4443	16.2362	34.0328	-3.40962	36.8966	-3.40962	36.8966	-30.551	36.1146	-3.97328	34.8087	--		-12.9032	36.9874	-19.7747	33.1537	-4.56618	39.0665	16.2438	38.6345	--
	-18.8928	38.0134	20.8526	32.7288	10.8544	33.2085	5.36341	33.8431	8.17767	33.2969	--						42.0152	19.8907	21.6684	28.6896	-4.60224	35.2171	13.5221	31.2553	9.85197	34.6074	6.1184	34.8386	12.036	35.2018	--		--	--	-36.4247	35.8019	--				-18.9579	36.6032	--		-8.25562	40.239	15.3463	38.8516	--
	-26.5619	37.8214	18.1895	33.7425	5.3893	34.3947	0.78318	34.8785	2.98082	34.2476	--						39.8013	21.3286	17.5613	30.092	-11.197	35.6645	9.48569	32.2611	5.65074	35.6409	1.18735	35.9079	7.43267	36.3175	--		--	--	--	--	--				-24.8868	36.3171	--		-11.7406	40.3321	14.0223	38.9737	--
	-34.8748	37.5547	15.6139	34.6688	-0.45277	35.375	-2.78745	34.7595	-2.74382	34.9653	--						37.1854	22.8336	13.5814	31.3494	-18.5525	35.4849	5.32874	33.0935	0.96885	36.5251	--		2.36749	37.2687	--		--	--	--										-16.5354	40.4721	12.0099	38.957	--
					-6.72683	35.9054	-6.234	34.3801	-9.01543	35.1906	--						34.1459	24.266	9.49127	32.5671	--		0.63676	33.7676	-4.11598	37.2477	--		-2.943	37.9234	--														-21.2097	40.5633	9.67525	38.9222	--
					-13.4364	35.9875	-9.8606	34.4766	--								30.7827	25.6133	4.92792	33.5737	--		-5.60747	34.1767	-9.76941	37.6515	--																				7.05997	38.9376	--
					-20.5886	35.7017	-15.2426	34.1808	--								26.7775	27.0694	-0.25699	34.4876	--				-15.824	37.7299	--																				3.91443	38.9454	--
					-28.0202	35.3472	--										22.2696	28.4414	-6.1658	35.0844	--				-22.1656	37.6222	--																				0.25394	38.8423	--
					-35.7071	35.0569	--										17.5948	29.6154	-12.9116	35.4299	--				-28.7416	37.408	--																				-3.5423	38.0027	--
																	12.9468	30.715	-20.59	35.2128	--																										-7.45594	38.5481	--
																	8.12888	31.922	--																												-11.5585	38.303	--
																	-1.16687	33.6913	--
																	-5.70187	34.5559	--
																	-11.0489	35.215	--
																	-16.6576	35.5639	--
																	-22.8987	35.8632	--
																	-29.2026	36.0656	--
																	-35.7347	36.0723	--
[truncated: 405 more columns]

## Sheet: Left turn non motorized veh-2
	Left turn non motorized vehicles crossing trajectory at the intersection of Guizhong Avenue and Yingbin Road.
	Serial number		Serial number		Serial number		Serial number		Serial number		Serial number		Serial number		Serial number		Serial number		Serial number		Serial number		Serial number		Serial number		Serial number		Serial number		Serial number		Serial number		Serial number		Serial number		Serial number		Serial number		Serial number		Serial number		Serial number		Serial number
	1		2		3		4		5		6		7		8		9		10		11		12		13		14		15		16		17		18		19		20		21		22		23		24		25
	x	y	x	y	x	y	x	y	x	y	x	y	x	y	x	y	x	y	x	y	x	y	x	y	x	y	x	y	x	y	x	y	x	y	x	y	x	y	x	y	x	y	x	y	x	y	x	y	x
	7.5803	9.85532	48.5623	38.5496	12.1521	9.84692	10.4432	9.21472	12.843	8.35223	11.4936	8.35681	8.71604	9.63681	8.71604	9.63681	9.27129	8.13218	5.02633	8.63822	4.91984	7.00453	10.1994	6.91584	6.84032	7.27822	5.13907	4.96339	49.7965	38.2192	47.7617	38.9646	53.0395	39.2182	48.3107	41.1544	52.2775	41.9224	54.6252	38.9888	50.2571	43.0928	54.6576	43.1338	12.8602	9.3182	7.23727	9.62119	9.70502
	7.57926	9.85507	48.1845	38.1354	12.4888	10.3209	10.736	9.81333	12.8745	8.86714	11.6184	8.51993	9.32977	10.4657	9.32977	10.4657	9.57786	8.50402	5.44625	9.02263	5.02214	7.11016	10.719	7.67927	7.03954	7.38181	5.43323	5.25868	49.2955	37.7352	47.5715	38.6103	53.054	39.2107	48.309	41.1566	52.2782	41.9123	54.6259	38.9815	50.1405	42.8992	54.5587	43.0396	12.8564	9.32368	7.23225	9.62699	9.69806
	7.57958	9.85516	47.7527	37.6178	12.9237	10.9412	11.1378	10.5513	12.9127	9.40653	11.7341	8.74772	9.82924	11.3869	9.82924	11.3869	9.91036	8.93884	5.91266	9.47576	5.25972	7.28861	11.273	8.54305	7.24447	7.51147	5.65775	5.57286	48.5865	37.0782	47.3136	38.146	53.0579	39.2067	48.3076	41.1587	52.1983	41.7928	54.6254	38.9802	49.964	42.6241	53.1465	41.5103	12.8466	9.34087	7.22018	9.64063	9.66601
	7.58448	9.85109	47.2367	36.9906	13.4427	11.6615	11.6105	11.441	13.0047	9.94187	11.8784	9.09134	10.3291	12.407	10.3291	12.407	10.2639	9.46447	6.52945	10.0309	5.53497	7.51637	11.8503	9.48486	7.60056	7.82642	5.9426	6.05203	47.6649	36.2927	46.9542	37.5989	53.0608	39.2057	48.2973	41.1677	52.0957	41.6207	54.6156	38.973	49.8149	42.2597	52.6025	40.7779	12.8526	9.32643	7.2283	9.62977	9.68191
	7.59548	9.84857	46.6164	36.2147	14.0755	12.4686	12.1607	12.4718	12.9979	10.8321	12.0156	9.46414	10.9994	13.6127	10.9994	13.6127	10.5745	10.0033	7.1308	10.61	5.90314	7.79337	12.4871	10.4757	8.07189	7.98883	6.205	6.62431	46.5906	35.4515	46.4629	36.9779	53.0544	39.214	48.2922	41.1671	51.9883	41.427	54.5409	38.8636	49.6468	42.1167	52.1461	40.0851	12.8544	9.32618	7.23188	9.62683	9.68981
	7.59545	9.85617	45.9519	35.3464	14.8273	13.353	12.8228	13.5867	13.1163	11.3705	12.193	9.91236	11.688	14.8486	11.688	14.8486	10.9617	10.6948	7.86845	11.2808	6.2734	8.04359	12.727	10.8121	8.24774	8.41853	6.41796	7.13754	45.3915	34.4634	45.9543	36.3054	53.0534	39.2255	48.2983	41.1656	51.8844	41.2209	54.4263	38.6842	49.2501	41.2666	51.7508	39.3674	12.8445	9.34905	7.21959	9.65079	9.64453
	7.58744	9.85914	45.2337	34.3913	15.7067	14.282	13.5978	14.7931	13.3939	12.0059	12.4951	10.395	12.4295	16.1538	12.4295	16.1538	11.4362	11.5839	8.63126	12.0722	6.63787	8.33684	13.916	12.8516	8.67334	8.81519	6.91677	8.52894	44.1832	33.3409	45.3611	35.5919	53.0447	39.2326	48.2126	41.0601	51.781	40.9918	54.2924	38.4237	48.9635	40.7996	51.3713	38.6255	12.8494	9.3391	7.22795	9.63976	9.62099
	7.5777	9.8676	44.4665	33.3444	16.6852	15.3448	14.5268	16.0654	13.8295	12.7987	12.8974	10.9834	13.293	17.5825	13.293	17.5825	11.8665	12.397	9.37189	12.8247	7.05971	8.63137	14.6366	13.9721	9.16556	9.32111	7.23512	9.47979	42.9091	32.0473	44.6971	34.7698	53.0401	39.237	48.1386	40.9086	51.6752	40.7026	54.0481	37.9971	48.6755	40.2688	51.0026	37.8552	12.8458	9.36449	7.21862	9.66906	9.70979
	7.57829	9.86363	43.6405	32.2176	17.7188	16.487	15.5132	17.4346	14.3418	13.6211	13.3941	11.6166	14.1972	19.0231	14.1972	19.0231	12.4251	13.3196	10.2102	13.6942	7.52477	8.95374	15.4756	15.0726	9.62677	9.86856	7.70071	10.5612	41.5754	30.642	44.0303	33.9055	53.0408	39.2273	48.0892	40.7609	51.4824	40.3027	53.7183	37.4499	48.326	39.7104	50.6583	37.0221	12.8529	9.33059	7.23037	9.63373	9.7153
	7.5794	9.86047	42.8031	31.1045	18.8349	17.7956	16.6093	18.8808	15.0298	14.5179	14.0793	12.4181	15.1731	20.5659	15.1731	20.5659	13.0918	14.2303	11.0925	14.6022	8.0117	9.33423	16.3883	16.1653	10.1845	10.6678	8.25455	11.7101	40.1812	29.0429	43.3393	32.9552	53.0395	39.2201	47.9329	40.4404	51.2836	39.8801	53.1606	36.8131	47.9518	39.0707	50.3402	36.1198	12.8567	9.35361	7.23951	9.66919	9.71667
	7.5808	9.85729	41.9317	29.956	19.9581	19.1665	17.7612	20.4259	15.8667	15.423	14.7855	13.2329	16.1888	22.0893	16.1888	22.0893	13.8497	15.1847	12.0412	15.5424	8.53008	9.80344	17.3346	17.2774	10.6727	11.3934	8.98073	12.8295	38.8343	27.3701	42.6305	31.935	52.9628	39.0946	47.7472	40.0321	51.0792	39.3846	52.6172	35.8287	47.5475	38.4539	49.992	35.1375	12.8849	9.30561	7.29862	9.62686	9.80578
	7.58114	9.85645	40.9821	28.7951	21.2112	20.6522	18.9005	22.0224	16.7938	16.3544	15.598	14.1157	17.3603	23.6969	17.3603	23.6969	14.7666	16.1752	12.9487	16.4978	9.03997	10.4062	18.3225	18.4432	11.2952	12.1864	9.83507	13.9364	37.4258	25.5308	41.8652	30.8487	52.7516	38.7112	47.5688	39.5658	51.0838	39.3643	52.0155	35.0858	47.062	37.8213	49.5853	34.0928	12.9015	9.28414	7.32748	9.61671	9.82342
	7.57929	9.85737	39.9787	27.6453	22.4758	22.2355	20.0662	23.6364	17.8185	17.373	16.4709	15.0852	17.4499	23.8414	17.4499	23.8414	15.7541	17.2155	13.045	16.5996	9.59795	11.1184	19.1822	19.5219	11.9606	13.0454	10.7785	15.0588	35.9952	23.5969	41.7842	30.7244	52.3986	38.0481	47.3942	38.9993	50.5911	38.273	51.1875	34.3182	46.5208	37.2206	49.1038	33.0415	12.8917	9.30046	7.33513	9.61976	9.81848
	7.58367	9.885	38.971	26.4759	23.792	23.9136	21.2868	25.2904	18.8542	18.4326	16.5714	15.187	19.6655	26.8578	19.6655	26.8578	15.854	17.3102	14.9712	18.5283	10.2218	11.8929	20.1783	20.7314	12.7165	13.904	11.7906	16.1764	34.5793	21.5468	40.0633	28.6659	51.9233	37.3338	47.1023	38.3843	50.2985	37.6679	50.3575	33.467	45.8853	36.5745	48.5203	31.9563	12.8818	9.30206	7.34175	9.61831	9.81493
	7.68452	10.05	37.92	25.3135	25.1438	25.722	21.3996	25.4545	18.9607	18.5227	18.3805	17.13	20.7686	28.4995	20.7686	28.4995	17.8115	19.5493	15.9813	19.559	10.3398	11.7712	21.1727	21.8899	13.526	14.8365	12.8334	17.2797	34.4159	21.3163	38.8644	27.4946	51.2812	36.2773	47.0014	37.7956	50.0012	37.0538	49.5514	32.5852	45.1595	35.9269	47.8305	30.9033	12.8762	9.30115	7.33683	9.6266	9.82187
	7.96166	10.3858	36.8956	24.129	26.452	27.586	23.6523	28.6662	20.9162	20.6393	19.3854	18.2579	21.9602	30.1931	21.9602	30.1931	18.8438	20.7913	17.0553	20.6855	11.5433	13.3804	22.1914	23.0614	13.6302	14.9236	13.8811	18.4389	31.6207	17.1044	37.8565	26.3582	50.4902	35.2762	46.3688	36.8461	49.7069	36.4348	48.6965	31.6683	44.3785	35.2705	47.0027	29.8518	12.8676	9.30563	7.32665	9.63266	9.82052
	8.37496	10.8928	35.8903	22.9219	27.7091	29.499	24.7892	30.449	21.9512	21.8316	20.4805	19.4822	23.0698	31.8355	23.0698	31.8355	19.9635	22.1039	18.16	21.8094	12.141	14.2595	23.2027	24.2217	15.2857	16.7894	15.0084	19.6342	30.0133	15.1761	36.8611	25.1548	49.5651	34.2525	45.7792	36.1428	49.3963	35.8507	47.8447	30.7598	43.5523	34.663	46.0918	28.804	12.8606	9.31257	7.327	9.62739	9.81058
	8.94851	11.5922	34.9388	21.6639	28.3775	30.7678	25.9352	32.2458	22.9724	23.0784	21.6095	20.7723	24.1423	33.5127	24.1423	33.5127	21.1667	23.5841	19.3153	23.044	12.8324	15.1567	24.2686	25.4115	16.1899	17.845	16.185	20.8923	28.412	13.1414	35.9373	23.9986	48.5277	33.1315	45.1639	35.4074	49.0982	35.3126	46.9926	29.9082	42.6876	34.0543	45.1282	27.7648	12.8577	9.31244	7.32728	9.62392	9.80698
	9.70296	12.4721	34.0068	20.3323	28.9457	31.6474	27.0429	34.0733	23.954	24.332	22.6812	22.1364	25.2558	35.1993	25.2558	35.1993	22.3474	25.1439	20.4478	24.263	13.5595	16.0718	25.3165	26.5585	17.1923	18.937	17.3873	22.1507	26.7175	11.2341	34.9775	22.8083	47.4004	31.9859	44.4768	34.5869	48.6188	34.6075	46.9025	29.8111	41.826	33.4246	44.1347	26.7352	12.8543	9.32023	7.32024	9.65276	9.8003
	10.6202	13.4863	33.1078	18.898	30.9926	35.9877	28.0748	35.9864	24.8834	25.6418	23.7483	23.5896	26.3399	36.9128	26.3399	36.9128	23.5287	26.7614	21.6367	25.5656	14.4235	17.1312	26.3987	27.7056	18.2003	20.052	18.6733	23.4465	25.0102	9.44911	33.9605	21.6301	46.4044	31.164	44.397	34.4904	48.1274	33.8921	45.1293	28.209	40.9065	32.7711	43.106	25.6744	12.8499	9.32519	7.38386	9.74321	9.79162
	11.7241	14.6232	32.1639	17.4485	31.7005	38.0799	29.0697	37.9365	25.7789	26.9539	24.7757	25.064	27.3132	38.5959	27.3132	38.5959	24.6481	28.4472	22.7224	26.8526	15.3046	18.3216	27.4779	28.9195	19.2798	21.1796	19.9432	24.788	23.2811	7.80188	32.8824	20.4198	45.2115	29.9334	42.9468	32.874	47.6151	33.2555	44.0816	27.4541	40.0299	32.0955	42.0862	24.5823	12.8463	9.33836	7.6487	10.1094	9.77614
	13.0025	15.9077	31.2147	15.9447	32.3579	40.2393	29.9708	39.9267	26.6195	28.2708	25.6542	26.5426	28.2505	40.2862	28.2505	40.2862	25.7602	30.2197	23.9156	28.2433	16.2392	19.6226	28.5532	30.2229	20.3746	22.3184	21.2494	26.1965	21.4212	6.26946	31.7427	19.2672	44.0261	28.6175	42.0792	31.9698	47.0066	32.5568	43.0639	26.7114	39.1268	31.3679	40.9988	23.4685	12.8569	9.40916	7.98286	10.6402	9.78137
	14.3944	17.2821	30.2403	14.4773	32.9199	42.4383	30.8778	41.9241	27.4075	29.588	26.4712	28.0406	29.0889	42.0572	29.0889	42.0572	26.8507	32.0313	25.037	29.6598	17.2133	21.0781	29.5749	31.551	21.4761	23.4529	22.4856	27.6413	19.5561	4.93089	30.7349	18.0798	42.8193	27.2804	41.2351	31.0621	46.4206	31.8259	42.0048	25.9933	38.2282	30.5758	39.8308	22.3422	12.9157	9.62588	8.50869	11.4829	9.8107
	15.8939	18.7757	29.3398	13.0287	33.4298	44.3813	31.7278	43.8987	28.1279	30.9076	27.1932	29.5301	29.8478	43.811	29.8478	43.811	27.9275	33.8991	26.1003	31.2049	18.2889	22.6387	30.5614	32.8955	22.5809	24.6477	23.6769	29.2002	17.788	3.76332	29.7378	16.9145	41.5908	25.8715	40.3602	30.1042	45.7941	31.1439	40.8927	25.2447	37.3236	29.732	38.5744	21.2521	13.0561	10.0171	9.12599	12.3088	9.94067
	17.4893	20.4387	28.4888	11.513	33.9797	46.665	32.9568	46.2039	28.7744	32.2182	27.8409	30.9784	30.709	45.9785	30.709	45.9785	29.002	35.771	27.6512	34.3497	19.3968	24.2621	31.4975	34.2683	23.6537	25.8677	24.7997	30.809	16.269	2.71898	28.8137	15.6412	40.3873	24.4497	39.4201	29.1044	45.1415	30.4033	39.7434	24.4662	36.4073	28.8383	37.2261	20.1454	13.2574	10.6334	9.9118	13.2882	10.11
	19.122	22.2229	27.707	9.90644	34.4739	48.565	33.3645	48.1074	29.3811	33.554	28.4497	32.3651	31.2981	47.5773	31.2981	47.5773	30.0194	37.6668	28.4512	36.0868	20.509	25.9181	32.3551	35.6965	24.6455	27.1162	25.8605	32.5325	14.9793	1.79612	27.9438	14.2436	40.2711	24.3268	38.4749	28.0686	44.5118	29.6998	38.6061	23.6185	35.5059	27.8825	35.8154	19.0212	13.5417	11.6562	10.8245	14.2074	10.3196
	20.8452	24.1382	26.9658	8.26069	34.8132	51.1243	33.9237	50.2428	29.9391	34.9005	28.9585	33.6375	31.9172	49.3675	31.9172	49.3675	30.9999	39.6416	29.224	37.9225	21.61	27.5611	33.1207	37.1542	25.5643	28.3644	26.8434	34.2891	13.9167	0.95688	27.1676	12.7161	37.9178	21.5818	37.4953	27.0188	43.8158	28.9136	37.5149	22.7049	34.6234	26.868	35.6816	18.8977	14.1367	12.5408	11.9378	15.2326	10.7385
	22.5818	26.2179	26.2987	6.57174	35.2297	53.5414	34.5093	52.2206	30.4869	36.2756	29.5107	34.9382	32.4662	51.179	32.4662	51.179	31.898	41.5714	29.9414	39.8277	22.7041	29.191	33.7854	38.6553	26.4879	29.6536	27.7753	36.0906	13.035	0.11653	26.4651	11.1084	36.6929	20.1551	36.4607	25.9791	43.1845	28.2236	36.4332	21.7651	33.73	25.7973	34.7228	18.1457	14.9341	13.4803	13.2002	16.3051	11.0389
	24.2922	28.4429	25.6855	4.83026			35.0721	54.1593	30.9915	37.6212	30.0151	36.1801	32.9691	52.946	32.9691	52.946	32.7574	43.6079	30.5523	41.7695	23.7725	30.8194	34.3087	40.2461	27.3443	30.8996	28.6547	37.9669	12.2875	-0.78946	25.8499	9.42498	35.5013	18.7371	35.4453	24.9214	42.5096	27.4789	35.3762	20.7528	32.8445	24.6717	31.5477	15.2603	15.8389	14.4888	14.5674	17.4444	11.93
	25.9767	30.8622	24.9972	3.57037					31.4708	38.9566	30.5427	37.4447					33.5397	45.6897	31.0833	43.8119	24.7505	32.4802	34.7234	41.8423	28.0466	31.92	29.4328	39.8686	11.6677	-1.76108	25.2534	7.67277	34.3025	17.3454	34.3718	23.8658	41.8561	26.737	34.3363	19.7289	32.7538	24.5568	30.1915	13.7333	16.8337	15.5876	16.0248	18.6765	12.0469
	27.5383	33.4378	24.4704	1.46515					31.9438	40.2688	31.0286	38.705					34.2343	47.7848	31.6569	46.0976	25.7115	34.1703	34.7584	42.0082	28.5566	32.7362	29.5203	40.0614			25.3282	7.12866	33.1437	15.9406	33.2673	22.7996	41.1917	26.0487	33.3317	18.6815	32.3037	23.6629	28.973	12.1376	17.7852	16.8153	17.5458	20.0272	12.4688
	29.0045	36.1705	23.9409	-0.25558					32.3696	41.5396	31.5114	40.0848					34.8346	49.8401	32.1076	48.1407	26.6315	35.929	34.9659	43.1275	29.0463	33.5158	30.1277	41.61			24.1186	4.04748	32.0111	14.5304	32.2229	21.743	40.5185	25.3109	32.3389	17.62	30.2932	21.1561	27.806	10.326	18.4591	17.6947	19.0712	21.5235	13.0678
	30.3862	39.0407	23.4826	-2.00347					32.7586	42.81	31.8871	41.5784					35.3198	51.6755	32.6019	50.2386	27.5285	37.7448	35.4243	46.9637	29.4545	34.2403	31.1269	45.1841			23.9546	2.17315	30.8912	13.0405	31.1655	20.6274	39.8345	24.5863	31.3671	16.5239	29.4771	20.015	26.7673	8.39829	19.4622	19.0359	20.5826	23.1728	13.6919
	30.527	39.3417							33.1243	44.0356	32.108	43.1484					35.7184	53.525	33.0988	52.3109	28.3617	39.6267	35.5529	48.7573	29.9504	35.1254	31.723	47.2084			23.3498	0.23722	29.8208	11.4965	30.161	19.4941	39.1115	23.8953	30.4227	15.4178	28.7239	18.9181	25.8195	6.41503	20.4894	20.4419	21.9595	24.9567	14.288
	32.638	45.3724							33.4391	45.2918	32.3901	43.7495							33.657	54.4258	29.1426	41.5737	35.6529	50.4201	30.3665	35.9651	32.2047	49.1352			23.0487	-1.59127	28.816	9.9303	29.1825	18.3286	38.4093	23.2701	29.5042	14.2913	27.9957	17.7528	25.0026	4.34179	21.5559	21.8523	23.2548	26.867	14.9845
	33.6231	48.5671							33.7634	46.3597	32.6444	46.6751							34.1615	56.481	29.8428	43.5086	35.7392	52.129	30.8403	36.8837	32.7118	51.1716					27.8192	8.32513	28.2595	17.1537	37.707	22.5616	28.6448	13.1383	27.3155	16.5676	24.257	2.25551	22.6173	23.2351	24.45	28.8814	15.8297
	34.6413	51.8282							34.0041	47.7639	32.7947	48.6632							34.2279	56.6914	30.3308	45.5552			31.3273	37.8267	33.1758	53.2293					26.8858	6.69323	27.4004	15.9327	37.6096	22.4663	27.786	11.9633	26.7062	15.3953	23.6015	0.15205	23.7428	24.6514	25.4012	30.6316	16.634
	35.611	54.228							34.2155	48.9128	33.1783	50.6651									30.5936	47.0418			31.7547	38.8009							26.0078	4.99494	26.5995	14.7017	37.0305	21.9334	26.9112	10.7402	26.1078	14.1874	22.9578	-1.87999	24.8648	26.1422	26.5435	32.7852	17.5525
									34.5195	50.2675	33.2199	50.8605									31.1757	49.0142			32.2078	39.881							25.1826	3.24169	25.8659	13.4563	35.601	20.5255	26.033	9.50876	25.5251	12.9485			25.9683	27.6728	27.6418	35.0073	18.5732
									34.5492	50.3945	33.749	52.5318									31.1991	49.184			32.6261	40.9895							24.4226	1.50713	25.1631	12.1721	34.9089	19.8086	25.0773	8.32292	24.9545	11.662			27.0852	29.2078	28.6811	37.1986	19.6705
									34.8225	51.3641	34.9311	56.6977									31.6319	50.2981			32.657	41.1134							23.6868	-0.2498	24.4942	10.8473	34.3204	19.1587	24.063	7.24016	24.4549	10.3652			28.167	30.7807	29.675	39.4003	20.6791
									35.4335	53.4014															32.955	42.0707							22.9803	-1.95247	23.8888	9.53583	33.706	18.4626	23.0024	6.24209	24.051	9.07712			29.2437	32.437	30.5956	41.616	21.8316
																									33.7566	44.2499							22.3202	-3.6046	23.3785	8.40393	33.0929	17.6793	21.9391	5.32748	23.6665	7.76436			30.2651	34.123	31.4292	43.7809	22.8679
																									34.1733	45.5434									22.9185	7.41404	32.524	16.9081	21.8407	5.24339	23.3087	6.39598			31.2262	35.827	32.4215	46.0782	23.8508
																									34.4381	46.7228									22.8955	7.31892	31.9114	16.05	20.8836	4.71015	22.9853	5.01278			32.1332	37.5932	32.8801	48.1675	24.9884
																									34.7862	47.9426									22.6087	6.64749	31.4117	15.3	18.7994	3.32407	22.5503	3.5894			32.9701	39.444	33.4714	50.3475	26.0091
																									35.0568	49.4807									21.8467	4.46706	30.8148	14.4058	17.9052	2.71996	22.5001	2.25085			33.6745	41.3468	34.0531	52.5133	27.0244
																									35.3252	50.7864									21.4008	3.55252	30.3204	13.5575	17.0913	2.20129	22.2965	0.79496			34.3104	43.6466			28.0456
																									35.6006	52.0889									21.4099	3.35262	29.8095	12.677	16.2824	1.67381	22.0373	-0.67654			34.8422	45.661			28.9531
																									35.8638	53.3639									20.7957	1.20974	29.323	11.7455	15.4798	1.17743					35.2737	47.4356			29.8877
																									36.1171	54.7218									20.6023	-0.03051	28.8303	10.7439	14.7258	0.7193					35.893	49.5011			30.6998
																																			20.6405	-1.26967	28.3474	9.72105	13.9048	0.22666									31.5246
																																			20.5153	-2.66847	27.8604	8.70451	13.0551	-0.36553									32.145
																																					27.4449	7.70041	12.1933	-1.06799									32.6362
																																					27.0395	6.68537	11.3438	-1.79753									33.1399
																																					26.5709	5.57613											33.5802
																																					26.178	4.53953											33.8304
																																					25.7738	3.45098											34.2863
																																					25.3785	2.38166											34.5577
																																					24.992	1.2557											34.7811
																																					24.5859	0.12524											35.0843
																																					24.5577	0.02675											35.5054
																																					23.8031	-2.16523											35.5965
																																					23.3944	-3.29186											35.985
																																					23.02	-4.49044											36.4229
																																					22.6401	-5.60953
																																					22.2474	-6.79075
																																					21.9275	-7.84634
																																					21.5509	-8.98753
																																					21.1559	-10.097
																																					20.7722	-11.269
[truncated: 691 more columns]

## Sheet: variable and expansion degree
	Luban Road and Daxuedong Road
	Serial number	Left turn non-motor traffic flow((veh/cycle)	Number of parallel vehicles(veh)	Expansion degree of left-turning non-motor vehicle	Left turn green time(s)
	1	108	5	2.3	37
	2	108	4	2.28	43
	3	140	9	1.95	50
	4	115	3	2.25	43
	5	109	4	2.29	43
	6	105	4	2.21	50
	7	131	4	2.17	50
	8	99	4	2.19	43
	9	107	4	2.2	43
	10	82	9	2	50
	11	99	3	2.17	50
	12	111	5	2.29	43
	13	122	6	2.18	50
	14	137	10	1.85	50
	15	120	3	2.22	50
	16	104	3	2.24	63
	17	111	5	2.27	63
	18	93	7	2.11	63
	19	98	8	2.13	63
	20	114	6	2.32	37
	21	120	5	2.24	43
	22	114	5	2.27	43
	23	105	4	2.18	50
	24	110	5	2.27	50
	25	139	10	1.87	50
	26	109	5	2.3	43
	27	111	5	2.27	43
	28	113	6	2.25	43
	29	108	6	2.3	37
	30	110	5	2.3	37
	31	116	7	2.19	63
	32	130	9	2.04	63
	33	113	7	2.3	63
	34	112	7	2.31	63
	35	119	8	2.22	37
	36	106	8	2.2	43
	37	138	10	1.9	50
	38	88	9	2.02	50
	39	108	5	2.29	50
	40	111	5	2.3	63
	41	105	4	2.2	63
	42	113	6	2.33	63
	43	117	7	2.25	63
	44	119	7	2.22	50
	45	109	6	2.31	37
	46	125	8	2.22	37
	47	123	7	2.24	43
	48	127	7	2.22	63
	49	126	7	2.21	63
	50	125	7	2.14	63
	51	113	6	2.37	37
	52	120	7	2.26	43
	53	102	7	2.26	43
	54	138	9	2.11	43
	55	110	7	2.3	50
	56	137	9	2.12	63
	57	106	7	2.28	63
	58	110	7	2.32	63
	59	115	6	2.42	37
	60	118	7	2.32	43
	61	103	8	2.24	43
	62	125	9	2.13	43
	63	121	6	2.33	37
	64	110	6	2.35	37
	65	113	7	2.37	37
	66	108	5	2.25	50
	67	115	7	2.33	37
	68	112	7	2.3	63
	69	117	6	2.33	37
	70	129	8	2.18	50
	71	110	6	2.35	50
	72	114	7	2.22	63
	73	112	7	2.24	63
	74	120	6	2.38	63
	75	100	8	2.21	63
	76	112	7	2.36	37
	77	115	7	2.33	37
	78	108	7	2.29	43
	79	121	7	2.34	37
	80	115	5	2.37	37
	81	116	6	2.41	37
	82	118	8	2.3	43
	83	115	7	2.28	43
	84	94	8	2.17	50
	85	98	8	2.19	50
	86	130	8	2.14	50
	87	125	8	2.22	50
	88	115	5	2.4	37
	89	133	9	2.17	50
	90	105	5	2.3	63
	91	114	5	2.33	63
	92	114	6	2.38	37
	93	117	5	2.35	37
	94	120	6	2.38	37
	95	115	5	2.32	43
	96	107	6	2.3	43
	97	103	7	2.21	43
	98	105	7	2.23	50
	99	116	5	2.35	37
	100	115	5	2.37	37

## Sheet: variable and expansion degree2
	Guizhong Avenue and Yingbin Road.
	Serial number	Left turn non-motor traffic flow((veh/cycle)	Number of parallel vehicles(veh)	Expansion degree of left-turning non-motor vehicle	Left turn green time(s)
	1	90	5	2.5	63
	2	96	5	2.55	63
	3	75	6	2.33	63
	4	84	5	2.48	63
	5	78	4	2.41	63
	6	80	5	2.45	63
	7	40	3	2.11	63
	8	92	5	2.52	63
	9	77	4	2.36	63
	10	55	7	2.23	63
	11	71	6	2.34	63
	12	82	4	2.41	63
	13	80	4	2.4	63
	14	73	4	2.33	63
	15	48	3	2.16	63
	16	99	5	2.55	63
	17	50	3	2.13	63
	18	77	4	2.35	63
	19	66	6	2.29	63
	20	83	4	2.38	63
	21	91	4	2.44	63
	22	74	4	2.35	63
	23	55	3	2.15	63
	24	105	5	2.57	63
	25	72	6	2.35	63
	26	110	5	2.6	63
	27	61	3	2.2	63
	28	57	7	2.15	63
	29	46	3	2.1	63
	30	77	4	2.4	63
	31	96	5	2.5	63
	32	82	4	2.41	63
	33	80	4	2.4	63
	34	74	4	2.38	63
	35	97	5	2.48	63
	36	62	6	2.27	63
	37	80	4	2.4	63
	38	70	6	2.35	63
	39	64	3	2.2	63
	40	55	3	2.18	63
	41	66	3	2.23	63
	42	72	4	2.36	63
	43	77	4	2.38	63
	44	69	6	2.3	63
	45	62	7	2.2	63
	46	93	5	2.5	63
	47	99	5	2.55	63
	48	85	4	2.43	63
	49	87	6	2.4	63
	50	66	6	2.55	37
	51	74	5	2.6	37
	52	88	5	2.7	37
	53	48	4	2.4	37
	54	43	3	2.35	37
	55	71	6	2.6	37
	56	45	4	2.42	37
	57	35	3	2.23	37
	58	80	5	2.66	37
	59	84	5	2.62	37
	60	55	7	2.5	37
	61	51	7	2.48	37
	62	47	8	2.36	37
	63	70	6	2.55	37
	64	40	4	2.38	37
	65	73	5	2.59	37
	66	85	5	2.63	37
	67	88	6	2.64	37
	68	37	3	2.25	37
	69	85	6	2.65	37
	70	59	7	2.5	37
	71	90	6	2.66	37
	72	53	7	2.47	37
	73	79	6	2.59	37
	74	74	7	2.54	37
	75	76	5	2.6	37
	76	42	4	2.4	37
	77	81	5	2.59	37
	78	87	5	2.64	37
	79	49	4	2.44	37
	80	37	3	2.24	37
	81	53	4	2.45	37
	82	93	5	2.68	37
	83	43	3	2.35	37
	84	45	4	2.38	37
	85	40	3	2.3	37
	86	45	4	2.4	37
	87	34	3	2.26	37
	88	87	5	2.63	37
	89	74	5	2.58	37
	90	48	3	2.33	37
	91	50	4	2.35	37
	92	80	5	2.59	37
	93	85	6	2.64	37
	94	77	6	2.55	37
	95	76	5	2.55	37
	96	53	7	2.43	37
	97	59	5	2.5	37
	98	38	8	2.37	37
	99	47	4	2.4	37
	100	91	5	2.68	37

## Sheet: Sheet7
	Conflict sample data instance
	序号	机动车速度（m/s）	非机动车速度(m/s)	冲突距离（m）	TTC
	1	2.9	4.4	2.5	1.66667
	2	1.3	3.8	4	1.6
	3	2.5	5	3	1.2
	4	1.56	3.94241	3.24	1.35997
	5	2.31	4.91624	2.7	1.03598
	6	3.26	4.28876	1.51	1.46779
	7	1.89	3.06549	1.84	1.56531
	8	2.12	4.56462	3.49	1.42763
	9	2.54	4.00907	2.47	1.68134
	10	3.43	5.11789	2.5	1.48114
	11	1.7	3.76507	3.26	1.57864
	12	2.56	3.75776	1.83	1.52786
	13	2.2	3.70243	2.37	1.57744
	14	2.88	3.74116	1.25	1.45153
	15	1.52	3.80499	3.6	1.5755
	16	2.45	3.46923	1.62	1.58944
	17	2.14	4.04152	2.85	1.4988
	18	2.45	3.85576	2.13	1.51519
	19	1.97	3.48921	2.56	1.68509
	20	2.04	4.99315	3.35	1.13438
	21	2.67	4.32007	2.45	1.48478
	22	1.88	3.85607	2.78	1.40684
	23	1.17	3.11101	3.01	1.55074
	24	1.88	3.94167	2.57	1.24656
	25	1.77	3.35386	1.12	0.707135
	26	1.17	3.96023	2.44	0.87448
	27	1.94	3.06634	1.85	1.64249
	28	2.17	3.14253	1.52	1.56293
	29	2.05	3.11685	1.76	1.64972
	30	2.45	3.25672	1.31	1.62386
	31	2.24	4.01207	2.22	1.25277
	32	1.99	4.12448	1.89	0.885462
	33	2.17	3.85575	1.44	0.854218
	34	1.94	3.54846	2.66	1.65376
	35	1.75218	3.55218	2.12	1.17778
	36	1.93	3.89599	1.95	0.991867
	37	2.81453	3.55742	1.1	1.48071
	38	2.18719	3.78983	1.26746	0.790852
	39	1.77821	3.40195	1.46386	0.901536
	40	2.52206	3.56778	1.30863	1.25143
	41	2.53188	3.28115	1.21	1.61491
	42	1.94	3.7081	1.41169	0.798419
	43	2.49457	3.35276	1.32	1.5381
	44	2.19187	3.1503	1.44	1.50246
	45	2.79763	3.97995	1.06836	0.903613
	46	1.09417	3.02155	1.34958	0.700217
	47	2.23585	3.89366	1.47995	0.892714
	48	2.35048	3.46631	1.77	1.58626
	49	1.88279	3.15673	1.6	1.25596
	50	1.44362	3.73264	1.66505	0.72741
	51	1.54129	3.70787	1.88297	0.869101
	52	1.88807	3.16194	1.85	1.45227
	53	2.45	3.42909	1.10832	1.13199
	54	1.12902	3.67665	1.80895	0.710052
	55	1.35546	3.88446	2.86	1.13088
	56	2.39399	3.51014	1.68288	1.50776
	57	1.16842	3.83044	3.34	1.25468
	58	2.65889	3.38308	1.12	1.54656
	59	2.48674	3.84046	1.92008	1.41838
	60	1.42621	3.76206	1.85507	0.794175
	61	2.7244	3.66378	1.34	1.42648
	62	2.73603	3.69467	1.38	1.43954
	63	1.35338	3.45074	2.78	1.32548
	64	1.02274	3.61738	1.29765	0.500128
	65	2.74523	4.84753	1.51951	0.722788
	66	1.71947	4.2286	2.95	1.1757
	67	2.03489	3.55081	2.46	1.62277
	68	2.34042	4.53557	2.98	1.35754
	69	1.05138	4.35676	3.87	1.17082
	70	2.90609	4.09976	1.65	1.3823
	71	2.25681	4.22524	2.66644	1.3546
	72	1.51899	3.40388	1.90717	1.01182
	73	2.77672	4.30332	1.9273	1.26249
	74	2.40255	3.80057	1.80656	1.29223
	75	1.26179	3.43524	1.23868	0.569912
	76	2.3953	4.06168	1.95017	1.17031
	77	2.11184	4.50643	3.27127	1.36611
	78	1.12695	3.8029	3.24673	1.2133
	79	2.22531	3.77086	2.55146	1.65084
	80	2.42682	3.61532	1.52639	1.2843
	81	2.86013	3.65334	0.741802	0.935188
	82	2.24657	5.01237	1.81567	0.656473
	83	1.24367	3.43995	1.44193	0.656533
	84	2.39734	3.73434	1.89247	1.41546
	85	2.13965	3.92051	1.8748	1.05275
	86	2.53609	3.59664	1.90768	1.79877
	87	1.7084	3.77841	1.33318	0.644043
	88	2.39278	4.91147	3.75273	1.48995
	89	2.06084	4.59888	3.16401	1.24664
	90	2.77639	4.20558	1.78288	1.24747
	91	2.91703	3.34984	1.54946	3.58002
	92	2.61101	4.05127	1.32883	0.922632
	93	1.28198	3.83245	3.70227	1.4516
	94	2.60637	4.58962	1.71668	0.865589
	95	2.6499	4.53764	1.8928	1.00268
	96	2.34786	4.94609	3.11088	1.19731
	97	2.83237	5.8518	3.33734	1.10529
	98	2.40722	5.56513	3.41074	1.08006
	99	1.51083	4.68346	1.81949	0.573495
	100	2.01944	4.75266	3.41014	1.24767
	101	2.45063	4.2944	3.13388	1.69971
	102	2.27974	3.58596	1.84609	1.41331
	103	2.32983	4.13941	1.60549	0.887213
	104	2.47663	3.69903	1.70373	1.39376
	105	1.60295	3.66396	1.80009	0.873404
	106	1.64326	4.71145	4.01267	1.30783
	107	2.68528	3.91976	1.233	0.998806
	108	2.38947	3.96361	1.01714	0.646156
	109	2.80902	4.25549	1.73597	1.20014
	110	1.24803	4.08012	4.43704	1.5667
	111	2.99718	4.73771	1.36521	0.784366
	112	2.93752	4.27109	1.64889	1.23645
	113	2.48075	4.94507	1.1255	0.45672
	114	1.69973	2.28922	0.87	1.47586
	115	2.49699	4.6942	3.17214	1.44371
	116	2.23926	5.50976	1.52482	0.466235
	117	1.54154	2.8906	2.02262	1.49928
	118	2.55341	5.89053	3.14974	0.94385
	119	2.82111	4.18057	1.5244	1.12133
	120	1.45904	2.47709	1.69494	1.66489
	121	1.10305	2.9178	1.769	0.974795
	122	1.38124	2.91086	1.93653	1.26602
	123	1.76143	4.3071	1.25071	0.491311
	124	2.62433	3.80377	1.2388	1.05033
	125	2.30979	4.20465	1.64488	0.868073
	126	1.23671	2.87094	1.53946	0.94201
	127	2.66409	4.1878	2.48123	1.62841
	128	2.03596	4.81958	4.73286	1.70026
	129	1.36029	2.10295	1.1	1.48116
	130	1.26826	4.07287	1.36021	0.484989
	131	2.76787	4.30844	1.71583	1.11376
	132	1.32014	2.22209	0.896011	0.993413
	133	1.37345	2.49727	1.4766	1.31391
	134	2.18243	4.00764	1.53238	0.83956
	135	2.90577	4.09812	1.70735	1.43193
	136	2.21634	4.08868	1.52604	0.815043
	137	2.29522	3.58744	1.29256	1.00026
	138	1.5973	2.91808	1.56149	1.18225
	139	2.09611	3.85172	1.81077	1.03142
	140	2.46024	3.88835	1.42912	1.00071
	141	1.95932	2.80828	1.29955	1.53077
	142	1.68036	2.30139	0.712622	1.14749
	143	2.37503	4.03656	1.66927	1.00465
	144	1.89229	2.65279	1.12789	1.48309
	145	1.52597	2.25606	0.931534	1.27591
	146	1.03785	3.50759	1.75301	0.709792
	147	1.56034	3.9932	1.60457	0.659538
	148	1.45342	2.12227	1.02	1.52501
	149	1.88583	4.32587	1.77858	0.728916
	150	1.58163	2.77726	1.43339	1.19886
	151	1.01405	2.85461	1.5071	0.818827
	152	1.53218	2.26777	1.24357	1.69057
	153	1.77693	2.5012	1.17184	1.61796
	154	1.45929	2.88727	1.27311	0.891553
	155	1.09756	2.38262	1.83777	1.43011
	156	1.95639	2.83868	1.50471	1.70545
	157	1.20732	3.57028	1.20398	0.509524
	158	1.23071	4.26885	1.4763	0.485922
	159	1.9851	2.55631	0.775036	1.35683
	160	1.86983	2.43425	1.12	1.98434
	161	2.15874	3.86561	2.83175	1.65903
	162	1.85074	4.01528	3.29683	1.52311
	163	1.94801	3.78315	1.96896	1.07292
	164	1.26852	3.45381	3.00851	1.37671
	165	1.25009	4.79858	3.02335	0.85201
	166	1.12249	3.00845	1.44184	0.764512
	167	1.96041	2.69544	1.55466	2.11511
	168	2.29234	4.07046	2.02264	1.13752
	169	1.28834	4.09649	4.32209	1.53912
	170	1.03688	2.98195	3.26245	1.6773
	171	1.28789	2.23006	1.30892	1.38926
	172	1.63552	2.36055	1.08761	1.50009
	173	1.56484	2.60961	1.26408	1.20992
	174	2.16253	2.91968	1.21648	1.60666
	175	2.03141	2.72027	1.06715	1.54916
	176	1.37378	2.11807	1.02984	1.38365
	177	1.68461	2.53827	0.996323	1.16712
	178	1.77636	4.12452	1.24359	0.529602
	179	1.329	2.78383	1.6069	1.10452
	180	1.92675	3.73096	1.25843	0.697496
	181	1.01375	4.1451	1.67498	0.534907
	182	1.42119	4.09881	3.10443	1.1594
	183	1.41268	4.43098	2.56313	0.849197
	184	1.04676	2.8672	2.70217	1.48435
	185	1.23412	4.19595	3.3584	1.13389
	186	1.00341	3.969	3.93872	1.32814
	187	1.8836	5.56772	3.75339	1.0188
	188	1.63384	3.85447	2.51829	1.13404
	189	1.87385	3.9785	2.70053	1.28313
	190	1.88008	4.36762	1.06152	0.426738
	191	1.47664	3.30403	2.42056	1.32461
	192	1.16464	3.43511	3.68236	1.62185
	193	1.35229	3.7934	3.20194	1.31167
	194	1.1411	3.29034	3.158	1.46936
	195	2.1903	3.72393	2.16913	1.41437
	196	1.99369	3.27917	1.61315	1.2549
	197	2.78018	3.43175	1.01112	1.55184
	198	2.62304	3.28093	0.625935	0.951429
	199	2.12069	3.32759	1.92579	1.59565
	200	2.28556	3.50739	1.51188	1.23739
	201	2.32922	3.06273	1.16133	1.58325
	202	2.18337	3.98665	1.49801	0.830714
	203	2.974	3.82723	1.36229	1.59661
	204	2.3683	3.40322	1.59975	1.54577
	205	2.14352	3.57899	1.19761	0.834299
	206	2.61801	3.00699	0.639603	1.6443
	207	2.82416	3.99868	1.22301	1.04128
	208	2.4367	3.19014	1.94102	2.57622
	209	2.18227	3.88748	1.83275	1.07479
	210	2.14131	3.57729	1.40388	0.977641
	211	2.0441	5.11252	1.95178	0.636087
	212	2.36732	3.20161	1.59351	1.91001
	213	2.29064	3.10032	1.28313	1.58475
	214	2.27214	3.31643	1.29971	1.24458
	215	2.28272	3.47529	1.32363	1.1099
	216	1.91151	3.1332	1.27674	1.04507
	217	2.01218	3.85979	1.77529	0.960859
	218	2.05289	3.15012	1.47194	1.3415
	219	2.44242	3.23392	1.05786	1.33653
	220	2.24788	3.06382	1.21632	1.4907
	221	2.5844	3.12046	0.783911	1.46236
	222	2.47025	3.24439	1.34847	1.7419
	223	2.24551	3.43926	1.32895	1.11325
	224	2.57619	3.55173	1.20936	1.23969
	225	2.85849	5.59479	3.92488	1.43438
	226	2.16636	3.11394	1.25645	1.32596
	227	2.27077	3.06423	1.15618	1.45713
	228	2.26297	3.77992	1.98649	1.30953
	229	2.14971	3.46814	1.29756	0.98417
	230	1.91579	3.24558	2.03082	1.52717
	231	2.34085	3.40095	1.63834	1.54547
	232	2.4414	3.71686	1.3834	1.08463
	233	2.5374	3.86517	1.54533	1.16385
	234	2.08342	3.18218	1.04734	0.953206
	235	1.92865	3.34491	1.19842	0.846192
	236	1.08905	5.82614	1.40722	0.297065
	237	2.06582	3.02984	1.23454	1.28062
	238	2.51183	3.83313	1.55693	1.17833
	239	2.75552	3.87337	1.7575	1.57221
	240	2.42866	3.95661	1.53134	1.00221
	241	2.83723	3.63692	1.32698	1.65937
	242	2.67499	3.90423	1.30076	1.05819
	243	2.78724	3.67645	1.35646	1.52547
	244	1.28631	3.30436	2.06106	1.02132
	245	2.86558	5.25925	2.95053	1.23264
	246	2.48676	3.75376	1.3781	1.08769
	247	2.07155	3.79902	2.72356	1.57662
	248	2.04388	3.46807	1.96529	1.37993
	249	2.23572	3.03015	1.28036	1.61167
	250	2.66901	3.47971	1.27614	1.57412
	251	2.5145	3.40155	1.41854	1.59918
	252	2.83512	3.31581	0.785705	1.63455
	253	2.20262	3.06711	1.3059	1.5106
	254	1.91381	3.13969	1.33079	1.08558
	255	2.11686	5.08828	1.24637	0.419451
	256	2.35014	3.65536	1.45595	1.11549
	257	2.65457	3.75682	1.35074	1.22544
	258	2.4964	3.72152	1.51765	1.23878
	259	2.07351	3.66429	1.92293	1.2088
	260	2.4164	3.56416	1.72608	1.50387
	261	2.52006	5.7274	4.78486	1.49185
	262	2.15843	3.15001	1.17744	1.18745
	263	2.30448	3.03376	0.866041	1.18754
	264	2.05404	3.80635	1.89213	1.07979
	265	2.6419	3.78932	1.85302	1.61494
	266	2.23254	3.60297	1.90796	1.39224
	267	2.87277	3.88069	1.88091	1.86613
	268	2.70665	3.96445	1.60435	1.27552
	269	2.37448	5.65947	2.48329	0.755952
	270	2.36122	3.34865	1.61725	1.63784
	271	2.65183	3.49866	1.64892	1.94717
	272	2.43513	3.98606	1.93434	1.24722
	273	2.78	3.7171	1.21064	1.29189
	274	2.50487	3.08477	0.938617	1.6186
	275	2.42298	3.38228	1.10514	1.15203
	276	2.32698	3.79033	1.33242	0.910533
	277	2.66789	3.32617	1.07634	1.63507
	278	2.71633	3.99917	2.02243	1.57652
	279	2.04939	3.7949	2.13491	1.22309
	280	2.82379	5.57269	2.96857	1.07991
	281	2.5111	3.23905	0.976558	1.34151
	282	2.3804	3.86338	1.58269	1.06724
	283	2.55375	3.43466	1.23644	1.4036
	284	2.18793	3.34964	1.26091	1.0854
	285	2.18354	3.45183	1.18601	0.935122
	286	2.51793	5.95483	1.03952	0.302459
	287	2.06455	3.24432	1.83537	1.55571
	288	2.8545	3.89336	1.55394	1.49581
	289	2.59348	3.28742	1.11657	1.60903
	290	2.45356	3.16725	1.13944	1.59654
	291	2.34116	3.71966	1.88794	1.36955
	292	2.47646	5.62702	3.49954	1.11077
	293	2.41676	3.08547	1.14997	1.71968
	294	2.1594	3.05895	1.44993	1.61183
	295	2.30115	3.09221	1.46502	1.85197
	296	2.2805	3.51696	1.82901	1.47923
	297	2.28799	3.29853	1.45722	1.44202
	298	2.6115	3.85496	2.01641	1.62162
	299	2.13577	5.51771	2.94183	0.869866
	300	2.61335	3.90111	1.12694	0.875126
	301	2.12771	3.05161	1.2976	1.40448
	302	2.55646	3.74976	1.6549	1.38683
	303	2.16751	3.24443	1.26887	1.17824
	304	2.04892	3.18203	1.52926	1.34961
	305	2.42393	3.9745	1.40345	0.905111
	306	2.83041	5.99218	1.83755	0.581177
	307	2.34602	3.63244	1.83746	1.42835
	308	2.10624	3.04132	1.00957	1.07966
	309	2.34879	3.56721	1.49308	1.22542
	310	2.15406	3.39049	1.61365	1.30509
	311	2.21823	3.46876	1.64849	1.31824
	312	2.1993	3.94103	1.51545	0.870085
	313	2.70966	3.74202	1.89358	1.83423
	314	2.99704	3.93373	1.60826	1.71695
	315	2.74709	3.84727	1.48179	1.34687
	316	2.06648	5.48185	1.18642	0.347376
	317	2.27637	3.47324	1.90679	1.59316
	318	2.54656	3.87508	1.93057	1.45317
	319	2.4347	3.51089	1.32242	1.2288
	320	2.69725	5.12441	1.74105	0.717319
	321	2.47733	4.39364	1.21065	0.631762
	322	2.71547	4.15411	2.19765	1.52759
	323	2.87785	4.03043	1.72103	1.49321
	324	2.64874	4.43416	2.58849	1.44979
	325	2.9387	4.67919	2.48421	1.42731
	326	2.36252	4.85091	1.19089	0.478581
	327	2.28294	4.64317	2.49929	1.05892
	328	2.27034	4.40529	1.13587	0.532038
	329	2.46412	4.76716	2.95931	1.28495
	330	2.77186	4.89941	2.08894	0.981858
	331	2.62328	5.88721	5.14148	1.57524
	332	2.06513	4.59414	2.88027	1.13889
	333	2.738	4.14826	2.1559	1.52873
	334	2.43697	4.12877	1.01573	0.600386
	335	2.61286	5.25345	1.52215	0.576441
	336	2.71348	4.552	2.2858	1.24329
	337	2.40091	4.57879	3.7181	1.70721
	338	2.97943	5.59976	1.40678	0.536872
	339	2.51255	3.82674	1.49992	1.14133
	340	2.51453	5.50748	3.70537	1.23803
	341	2.90354	4.35297	2.18065	1.50448
	342	1.37983	3.98575	3.33077	1.27816
	343	1.19411	2.37753	1.50484	1.2716
	344	1.45897	3.6845	1.68293	0.75619
	345	1.73977	4.0974	1.18072	0.500812
	346	1.28148	2.19289	1.34908	1.48021
	347	1.32941	4.3244	3.46892	1.15824
	348	1.55286	2.79995	1.13142	0.907249
	349	1.69324	3.0693	1.80885	1.31451
	350	1.59102	3.41194	1.07739	0.591673
	351	1.86657	2.68373	1.03629	1.26816
	352	1.84133	2.73679	1.38531	1.54705
	353	1.86335	2.88238	1.55101	1.52203
	354	1.32149	2.12208	1.15915	1.44787
	355	1.49451	4.22401	2.5532	0.935408
	356	1.74949	3.28119	1.79132	1.16949
	357	1.66201	2.37273	1.14323	1.60857
	358	1.5384	2.63586	1.86378	1.69827
	359	1.32397	5.62932	4.36222	1.01321
	360	1.47197	4.93655	4.4198	1.27571
	361	1.71133	2.69065	1.34074	1.36904
	362	1.47364	2.09295	1.02445	1.65418
	363	1.39296	2.38072	1.41449	1.43201
	364	1.42178	2.90685	1.37474	0.925707
	365	1.8896	2.76416	1.55029	1.77265
	366	1.93534	5.41432	1.03009	0.296091
	367	1.98814	2.64386	1.03128	1.57273
	368	1.33661	2.17374	1.51254	1.80682
	369	1.07415	5.4895	1.15314	0.261167
	370	1.93382	2.55956	1.15012	1.83803
	371	1.08439	2.71625	1.38675	0.849798
	372	1.35247	2.10489	1.28686	1.71028
	373	1.47501	2.31226	1.08287	1.29336
	374	1.17241	2.08467	1.38791	1.5214
	375	1.28057	2.75751	2.35608	1.59524
	376	1.4788	3.74826	3.21822	1.41805
	377	1.339	5.35994	1.84914	0.459876
	378	1.08235	4.86006	3.36389	0.890458
	379	1.6885	2.86876	1.31482	1.11401
	380	1.76284	5.71942	4.68345	1.18371
	381	1.75982	2.97727	1.41004	1.15819
	382	1.49159	3.19093	1.81579	1.06853
	383	1.8017	2.17685	1.96362	5.23416
	384	1.88221	3.10164	1.02484	0.840424
	385	1.61608	5.06153	4.95903	1.4393
	386	1.7964	2.28779	0.709984	1.44485
	387	1.58008	3.6306	1.69685	0.827524
	388	1.79095	2.55776	1.12993	1.47355
	389	1.37077	2.12533	1.17905	1.56256
	390	1.48382	3.66169	1.63185	0.749287
	391	1.93665	4.84971	3.14169	1.07849
	392	1.93909	2.66301	1.11508	1.54033
	393	1.27922	2.02271	1.10734	1.48939
	394	1.37579	2.64594	2.19335	1.72684
	395	1.38421	2.70953	2.01093	1.5173
	396	2.39799	4.92428	2.90864	1.15135
	397	1.09279	2.46735	2.23953	1.62927
	398	2.48335	5.37327	3.87641	1.34135
	399	2.09188	2.75545	1.12794	1.69982
	400	2.2691	5.75491	1.71457	0.491872
	401	2.0596	2.62089	0.662718	1.18069
	402	1.32157	2.02836	1.08902	1.54079
	403	1.54702	2.31306	1.0425	1.3609
	404	2.70379	5.78454	3.82998	1.2432
	405	2.36384	5.22437	3.97547	1.38976
	406	1.52477	2.91156	1.59222	1.14813
	407	1.73853	2.61713	1.21613	1.38417
	408	1.3884	2.67871	1.43986	1.1159
	409	1.54262	2.08857	0.625998	1.14662
	410	1.2683	2.1749	0.811842	0.89548
	411	2.90561	4.18511	1.5368	1.20109
	412	1.22433	2.25861	1.51879	1.46846
	413	1.57379	2.97643	1.06457	0.758976
	414	1.39763	2.85567	1.50967	1.03541
	415	1.79046	2.89446	1.46683	1.32865
	416	2.07869	4.41159	1.94556	0.833964
	417	2.84238	3.83491	1.12752	1.13601
	418	2.00672	2.78928	1.26888	1.62144
	419	2.55295	5.16016	1.30327	0.49987
	420	1.41258	2.59066	1.37848	1.17011
	421	1.41478	2.55673	1.09551	0.959326
	422	1.29926	2.68474	1.98953	1.43599
	423	1.56522	3.36655	1.88296	1.04532
	424	1.81823	2.41823	0.922647	1.53773
	425	2.57723	3.77191	1.8631	1.55949
	426	2.36164	3.35978	1.63791	1.64096
	427	2.23992	3.39725	1.80701	1.56136
	428	2.22362	3.67663	1.54486	1.06322
	429	2.71198	3.4131	1.09886	1.56731
	430	2.17019	3.05566	1.26399	1.42746
	431	2.28405	3.32887	1.36025	1.3019
	432	2.01824	3.69111	1.48435	0.887303
	433	2.56737	3.53469	1.36749	1.41369
	434	2.57639	3.99172	1.53001	1.08102
	435	2.10144	4.29073	2.3118	1.05596
	436	2.64352	3.17976	0.839339	1.56524
	437	2.77808	3.79665	1.56816	1.53957
	438	2.30469	3.81712	1.75706	1.16175
	439	2.76572	3.42306	1.11738	1.69985
	440	2.63999	3.86077	1.7848	1.46201
	441	2.20537	4.25521	1.53549	0.749078
	442	2.47822	3.50412	1.38037	1.34552
	443	2.14906	3.43127	2.10784	1.64392
	444	2.05659	3.68816	2.37155	1.45354
	445	2.19613	3.72749	1.52404	0.995217
	446	2.00396	3.33262	1.55156	1.16776
	447	2.04426	3.93702	1.40177	0.740594
	448	2.59785	3.65537	1.08319	1.02427
	449	2.45584	3.26324	1.27837	1.58331
	450	2.11722	3.50402	1.58241	1.14105
	451	2.53629	3.31214	1.17169	1.5102
	452	2.07717	3.64693	1.79451	1.14318
	453	2.07305	3.08129	1.63007	1.61675
	454	2.53846	3.35112	1.34046	1.64947
	455	2.42993	3.87235	1.72922	1.19883
	456	2.61667	3.62006	1.54006	1.53485
	457	2.26369	3.26947	1.59895	1.58976
	458	2.38592	3.26246	1.41972	1.61969
	459	2.08532	4.2242	1.14107	0.533491
	460	2.02678	3.59436	1.13651	0.725009
	461	2.31307	3.54174	1.53433	1.24877
	462	2.656	3.57566	1.37116	1.49094
	463	2.07901	3.74148	1.29776	0.780621
	464	2.38398	3.93476	1.09038	0.703117
	465	2.86294	3.80283	1.49227	1.5877
	466	2.17756	3.84307	1.80478	1.08362
	467	2.4095	3.14965	1.17941	1.59347
	468	2.30735	3.57516	1.02149	0.805708
	469	1.53675	3.02749	1.9848	1.33141
	470	2.7334	3.84773	1.51892	1.36308
	471	2.29773	4.67434	1.72856	0.72732
	472	2.48421	3.97471	1.61236	1.08175
	473	2.89132	3.53454	1.02134	1.58785
	474	2.47248	4.21968	1.41282	0.808621
	475	2.56848	3.25724	1.1205	1.62683
	476	2.05993	3.10344	1.42502	1.36561
	477	2.10394	3.1312	1.64669	1.60299
	478	2.27327	3.08982	1.29454	1.58539
	479	2.82717	3.77245	1.52573	1.61404
	480	2.41572	3.9626	1.82395	1.17911
	481	2.20493	3.23591	1.25397	1.2163
	482	2.44561	3.21887	1.23226	1.59361
	483	2.0273	3.24908	1.51849	1.24285
	484	2.25702	3.94565	2.28919	1.35565
	485	2.94309	3.90502	1.67768	1.74409
	486	1.5945	3.14714	2.21561	1.42699
	487	2.04865	3.62323	1.3665	0.86785
	488	2.61815	3.25227	1.00731	1.58849
	489	2.91587	3.87074	1.59301	1.66832
	490	2.44575	3.94728	1.43159	0.953426
	491	2.57696	3.82514	1.4114	1.13076
	492	2.51575	3.2781	1.18031	1.54825
	493	2.14903	3.18318	1.57173	1.51983
	494	2.4679	3.66903	1.36437	1.1359
	495	2.78835	3.70831	1.29098	1.40331
	496	2.47377	3.11225	1.03701	1.62417
	497	2.25866	3.75875	1.67839	1.11886
	498	2.13731	3.65727	2.19514	1.4442
	499	2.77939	3.67455	1.4716	1.64396
	500	2.16925	3.91905	1.62542	0.928914
	501	2.41234	3.99832	1.65794	1.04537
	502	2.11193	3.22007	1.3615	1.22863
	503	2.77946	3.88085	1.47939	1.3432
	504	2.14839	3.71279	1.82053	1.16372
	505	2.19007	3.15843	1.35614	1.40045
	506	2.28286	3.5591	1.79559	1.40693
	507	2.14193	3.07065	1.56549	1.68564
	508	1.98478	3.21516	1.5646	1.27164
	509	2.19073	3.89781	1.67373	0.980467
	510	2.21612	3.27252	1.41568	1.34011
	511	2.22391	3.1137	1.48065	1.66405
	512	2.36698	3.83256	1.69672	1.15771
	513	2.06888	3.10558	1.29673	1.25082
	514	2.76628	3.98626	1.61249	1.32173
	515	2.48311	3.24113	1.22392	1.61463
	516	2.07734	3.67015	1.25861	0.790182
	517	2.433	3.65294	1.88879	1.54826
	518	2.59492	3.30041	1.17455	1.66486
	519	2.49576	3.25853	1.2695	1.66435
	520	2.82513	3.61344	1.37408	1.74308
	521	2.53226	4.31665	1.51398	0.848457
	522	1.79798	3.15495	1.27729	0.941281
	523	2.09456	3.59585	1.73012	1.15242
	524	2.73507	4.34334	1.65732	1.0305
	525	2.51295	3.31029	1.1815	1.4818
	526	2.41385	3.38132	1.17548	1.215
	527	2.18403	3.08051	1.42957	1.59465
	528	2.31325	4.08743	1.26165	0.71112
	529	2.84301	3.59646	1.15426	1.53197
	530	1.80863	3.03872	1.42767	1.16063
	531	2.67689	3.82711	1.7487	1.52031
	532	2.42903	3.20981	1.14682	1.46879
	533	2.88234	3.92067	1.63861	1.57812
	534	2.99324	3.66745	1.02742	1.52388
	535	2.24446	3.76403	1.63802	1.07795
	536	2.59799	4.25209	2.47789	1.49803
	537	2.03538	3.05976	1.58704	1.54927
	538	2.73053	3.37161	0.905954	1.41318
	539	2.38065	3.62846	1.07005	0.857542
	540	2.58631	3.1325	0.927443	1.698
	541	1.9121	3.24738	1.11853	0.837673
	542	1.73537	3.59295	1.98223	1.0671
	543	2.01326	3.25649	1.88868	1.51916
	544	1.61297	3.04379	1.91556	1.33878
	545	1.72903	3.05919	1.32203	0.99389
	546	2.7343	4.32356	1.92507	1.21129
	547	2.91608	3.84322	1.12014	1.20817
	548	2.52668	3.27862	1.20207	1.59863
	549	2.0918	3.69431	1.96103	1.22372
	550	2.54656	3.34667	1.12836	1.41025
	551	2.98148	3.81504	1.14168	1.36964
	552	2.64699	3.54521	1.46186	1.62752
	553	2.07589	4.57751	2.73043	1.09147
	554	2.64984	3.48571	1.31016	1.56741
	555	2.19278	3.13604	1.50768	1.59837
	556	2.5	3.98836	1.83301	1.23156
	557	2.80254	3.86021	1.52369	1.44061
	558	2.1868	4.7474	1.35192	0.527971
	559	2.03382	3.94839	1.85522	0.969003
	560	2.82724	3.57068	1.135	1.52669
	561	2.8143	3.5099	1.00973	1.4516
	562	2.80026	3.9492	1.58451	1.37911
	563	1.97311	3.23541	1.21321	0.961114
	564	2.72683	4.4646	2.91411	1.67693
	565	2.17988	3.06911	1.48233	1.66698
	566	2.93269	3.87538	1.49053	1.58115
	567	1.8205	3.11573	1.9264	1.4873
	568	2.94215	3.4755	0.836683	1.56873
	569	2.39339	3.58184	1.32299	1.1132
	570	2.52786	3.30248	1.15917	1.49643
	571	2.1035	3.46489	1.34784	0.990051
	572	1.93261	3.33709	1.69433	1.20637
	573	2.22718	3.00135	1.01765	1.3145
	574	2.37834	3.45318	1.01504	0.944363
	575	2.35636	3.15392	1.22622	1.53746
	576	2.23173	3.58134	1.92928	1.42951
	577	2.96895	4.91209	1.94985	1.00346
	578	2.42129	3.18154	1.17759	1.54894
	579	2.06261	3.76771	2.64659	1.55216
	580	2.17471	3.3519	1.5213	1.29232
	581	2.11477	3.13333	1.59553	1.56645
	582	2.89752	3.76361	1.31704	1.52067
	583	2.90012	3.53408	1.049	1.65468
	584	2.12187	3.27608	1.10115	0.954029
	585	2.90204	3.1259	1.30156	5.8143
	586	2.04428	3.58349	1.32448	0.860496
	587	2.87108	3.81357	1.40882	1.49478
	588	2.58303	3.69504	1.08099	0.9721
	589	1.05949	3.08657	1.84627	0.910802
	590	2.40038	3.51336	1.75396	1.57591
	591	2.7105	3.72992	1.57116	1.54123
	592	2.33897	3.6409	1.28526	0.987196
	593	2.1077	3.41401	1.45776	1.11594
	594	2.47271	3.9743	1.99799	1.33059
	595	2.03532	3.5487	1.6799	1.11003
	596	1.86591	3.13737	2.09947	1.65123
	597	1.28702	3.0183	2.12419	1.22695
	598	2.40293	3.34633	1.56372	1.65755
	599	2.9777	3.81481	1.30496	1.5589
	600	2.35644	3.02657	0.771382	1.15109
	601	2.53208	3.8493	1.3254	1.00621
	602	2.84159	4.43356	2.29571	1.44206
	603	2.1743	3.75828	2.25173	1.42156
	604	2.35272	3.60445	1.92725	1.53967
	605	1.99946	3.05613	1.25431	1.18705
	606	2.54533	3.9103	1.96896	1.4425
	607	2.77098	3.39153	1.03712	1.67131
	608	2.06499	3.10524	1.13077	1.08702
	609	2.14901	3.89987	1.3327	0.761168
	610	2.02248	3.57523	1.45954	0.93997
	611	2.27636	3.54286	1.8921	1.49395
	612	2.96141	3.76124	1.20209	1.50292
	613	2.60921	3.36162	1.15802	1.53907
	614	2.04505	3.52448	1.70502	1.15249
	615	1.98573	3.13577	1.69424	1.4732
	616	2.22199	3.98928	2.3358	1.32168
	617	2.51954	3.30426	1.14329	1.45694
	618	2.10091	5.20402	3.77321	1.21594
	619	2.17638	3.08571	1.12964	1.24228
	620	2.92949	3.82588	1.22866	1.37067
	621	2.86262	3.72575	1.0818	1.25336
	622	2.67097	4.51964	3.07676	1.6643
	623	2.87663	5.18038	2.47476	1.07424
	624	1.47305	5.34611	5.22715	1.34962
	625	1.10802	2.91288	2.68992	1.49037
	626	1.4326	2.51254	1.94598	1.80193
	627	1.76632	2.62577	1.41021	1.64085
	628	1.35727	2.26028	1.27248	1.40917
	629	1.24933	2.94623	1.80124	1.06149
	630	1.76781	2.93414	1.81129	1.553
	631	1.05588	2.41757	1.78947	1.31415
	632	1.34109	2.55787	1.78831	1.46971
	633	1.00649	5.75643	1.43141	0.301353
	634	1.25488	2.95215	1.74921	1.03061
	635	1.56466	2.49078	1.32914	1.43517
	636	1.68263	4.11019	3.01964	1.2439
	637	1.49335	2.3604	1.17487	1.35503
	638	1.31623	2.11411	1.07261	1.34432
	639	1.70844	2.88182	1.52231	1.29737
	640	1.43441	2.80878	1.40203	1.02013
	641	1.10092	2.07737	1.21203	1.24127
	642	1.16873	2.58832	1.11334	0.784276
	643	1.07167	2.07619	1.69627	1.68864
	644	1.66848	2.53741	1.36066	1.56589
	645	1.3514	3.98924	1.02031	0.386798
	646	1.30435	2.40651	1.4738	1.33719
	647	1.11731	2.51791	1.04499	0.746096
	648	1.01644	2.80881	1.74159	0.971668
	649	1.87697	2.6917	1.18276	1.45172
	650	2.91417	2.15004	1.2763	1.67026
	651	1.98326	2.6538	0.936867	1.39718
	652	1.58498	2.19135	0.933827	1.54003
	653	1.67919	2.78479	1.78034	1.61029
	654	1.65209	2.9337	1.74869	1.36444
	655	2.21126	3.33532	1.13393	1.00878
	656	1.6909	2.66829	1.03473	1.05867
	657	2.99425	4.02827	1.0773	1.04185
	658	2.87221	4.85233	2.77567	1.40177
	659	2.80973	4.34656	2.19988	1.43144
	660	2.81882	4.79182	2.95301	1.49671
	661	2.69215	4.62741	1.49475	0.772375
	662	2.88657	4.30273	1.47651	1.04262
	663	2.94393	4.53231	1.60933	1.01319
	664	2.36849	4.26201	1.71223	0.904256
	665	2.00404	4.8961	2.6787	0.926222
	666	2.80522	4.29406	2.11545	1.42087
	667	2.63499	4.17749	1.47637	0.957129
	668	2.95288	4.81353	1.84483	0.991496
	669	2.29929	4.53126	2.38545	1.06876
	670	2.4132	4.51834	2.4901	1.18287
	671	2.04741	4.12571	1.82224	0.876792
	672	2.90971	4.1439	2.02409	1.64001
	673	2.33107	4.4276	3.0287	1.44463
	674	2.31587	4.58034	3.23794	1.42989
	675	2.64255	4.398	1.24712	0.71043
	676	2.58644	4.28686	1.77639	1.04468
	677	2.68982	4.97486	1.57154	0.68775
	678	2.81904	4.40804	1.94285	1.22268
	679	2.32558	4.19726	1.54519	0.825562
	680	2.81083	4.00871	1.31379	1.09676
	681	2.01636	4.07015	1.58644	0.772448
	682	2.17116	4.46486	2.95681	1.2891
	683	2.42586	4.20245	1.71944	0.967826
	684	2.73033	4.39532	2.48465	1.49229
	685	2.93886	4.93991	2.69128	1.34493
	686	2.62198	4.01255	1.82533	1.31265
	687	2.42012	4.423	1.54438	0.77108
	688	2.27455	4.59683	2.61423	1.12571
	689	2.73024	4.84825	2.99873	1.41583
	690	2.56307	4.51064	1.78793	0.918033
	691	2.79272	4.21254	2.21961	1.5633
	692	2.64116	4.87611	2.39388	1.07111
	693	2.66573	4.34575	2.10975	1.25579
	694	2.2023	4.63949	1.02248	0.419533
	695	2.40542	4.30602	1.98202	1.04284
	696	2.30905	4.7151	3.1922	1.32674
	697	2.21408	4.2913	1.9976	0.96167
	698	2.42262	4.30701	2.53699	1.34631
	699	2.21162	4.64544	1.79382	0.737038
	700	1.38437	2.19636	1.05033	1.29353
	701	1.39479	2.09224	1.07642	1.54336
	702	1.69873	2.7925	1.70415	1.55804
	703	2.36364	5.37762	1.30063	0.431532
	704	1.35954	2.56459	1.92268	1.59552
	705	2.77809	4.09539	1.61678	1.22734
	706	1.51391	2.32415	1.31758	1.62617
	707	2.09364	5.27981	4.20966	1.32123
	708	2.07594	2.83893	1.22767	1.60902
	709	1.29682	2.06822	1.21655	1.57708
	710	1.61191	2.34354	1.04603	1.42971
	711	2.2695	4.24269	1.93081	0.978523
	712	1.98778	2.73928	1.25853	1.67471
	713	2.46202	4.80372	2.39692	1.02358
	714	2.50357	4.25195	2.16438	1.23793
	715	2.16221	3.88435	2.31281	1.34299
	716	2.36748	5.23	3.01262	1.05244
	717	2.64855	4.25782	1.78296	1.10793
	718	2.66375	4.03917	1.30962	0.952159
	719	2.84595	4.11865	1.80195	1.41585
	720	2.31744	4.13447	1.80334	0.992468
	721	2.48566	4.06553	1.21697	0.770299
	722	2.83902	3.94979	1.03102	0.928197
	723	2.07994	4.77304	1.4498	0.538338
	724	2.81807	4.79219	1.87788	0.951251
	725	2.01345	4.17846	1.47533	0.681441
	726	2.36634	3.90466	1.5764	1.02475
	727	2.9198	4.31501	1.49704	1.07298
	728	2.22397	5.57168	3.91087	1.16822
	729	2.10282	4.20467	3.59223	1.70909
	730	2.0217	4.15771	2.86164	1.33971
	731	2.02562	4.36606	3.22736	1.37896
	732	2.46384	3.47154	1.16828	1.15935
	733	2.23311	3.80985	1.03711	0.657751
	734	2.79919	5.72766	3.12076	1.06566
	735	1.78763	2.58468	1.21819	1.52838
	736	1.18287	2.67278	1.91797	1.28731
	737	2.20522	5.25286	3.70026	1.21414
	738	2.52742	4.6151	2.60658	1.24856
	739	1.0641	2.44065	1.79673	1.30524
	740	2.19138	3.83478	1.52637	0.928786
	741	2.17776	4.40238	1.82434	0.820071
	742	2.5634	3.92808	1.56659	1.14796
	743	2.26136	5.28733	1.82742	0.603913
	744	2.59787	4.07511	1.49237	1.01024
	745	2.1289	2.84694	1.15523	1.60887
	746	2.88848	4.79204	1.09862	0.577139
	747	2.26204	2.92887	1.0604	1.59023
	748	2.06311	4.16089	2.91848	1.39122
	749	2.73268	3.97234	2.14161	1.72758
	750	2.52337	4.15838	1.20339	0.73601
	751	2.26185	3.99512	1.24967	0.720991
	752	2.26141	4.63523	1.1732	0.494226
	753	2.26023	2.41319	1.42381	9.30827
	754	2.64768	4.34632	1.06932	0.629513
	755	1.09628	2.28606	1.80119	1.51389
	756	1.90123	2.54098	1.25724	1.96522
	757	2.68675	4.19167	1.17111	0.778188
	758	2.50297	4.17449	1.74227	1.04233
	759	2.45419	4.24587	1.63729	0.913829
	760	1.40307	2.53145	1.23784	1.097
	761	2.4659	4.07643	2.01014	1.24813
	762	2.66773	4.45526	2.37689	1.32971
	763	2.38536	4.65698	2.86773	1.26241
	764	2.69061	4.24566	1.01368	0.651866
	765	1.06877	2.68714	1.48541	0.917842
	766	1.73452	3.07923	1.77413	1.31934
	767	1.38662	2.3366	1.41058	1.48485
	768	1.36164	2.34823	1.23947	1.25632
	769	1.36695	2.33294	1.55349	1.60819
	770	2.95337	5.008	2.57937	1.2554
	771	2.50961	3.41309	1.2124	1.34191
	772	2.01864	3.49311	2.35735	1.59877
	773	2.65306	3.60182	1.31748	1.38864
	774	2.3532	3.97341	2.34	1.44425
	775	2.04034	4.43496	2.59637	1.08425

## Sheet: Sheet6
	Serial number	Left turn non-motor traffic flow((veh/cycle)	Number of parallel vehicles(veh)	Expansion degree of left-turning non-motor vehicle	Number of conflicts
	1	108	6	2.3	14
	2	108	5	2.28	13
	3	140	10	1.95	21
	4	115	4	2.25	12
	5	109	5	2.29	11
	6	105	5	2.21	10
	7	131	8	2.17	19
	8	99	5	2.19	9
	9	107	5	2.2	12
	10	82	9	2	11
	11	99	6	2.17	9
	12	111	5	2.29	13
	13	122	8	2.18	17
	14	137	10	1.85	19
	15	120	4	2.22	14
	16	104	4	2.24	10
	17	111	5	2.27	12
	18	93	7	2.11	12
	19	98	8	2.13	13
	20	114	6	2.32	14
	21	120	5	2.24	15
	22	114	5	2.27	14
	23	105	4	2.18	10
	24	110	5	2.27	13
	25	139	10	1.87	20
	26	109	5	2.3	13
	27	111	5	2.27	12
	28	113	7	2.25	14
	29	108	7	2.3	13
	30	110	6	2.3	14
	31	116	7	2.19	15
	32	130	9	2.04	19
	33	113	7	2.3	15
	34	112	7	2.31	15
	35	119	8	2.22	17
	36	106	6	2.2	14
	37	138	11	1.9	22
	38	88	10	2.02	14
	39	108	6	2.29	13
	40	111	6	2.3	14
	41	105	5	2.2	12
	42	113	7	2.33	15
	43	117	7	2.25	16
	44	119	7	2.22	16
	45	109	6	2.31	13
	46	125	8	2.22	17
	47	123	8	2.24	17
	48	127	8	2.22	18
	49	126	7	2.21	17
	50	125	7	2.14	17

## Sheet:  Conflict sample data instance.
Sample	Left turn non-motor traffic flow((veh/cycle)	Number of parallel vehicles(veh)	Expansion degree of left-turning non-motor vehicle	Computed collision number	Actual conflict number	Absolute value of error	Relative value of error
1	120	8	2.2	16.795	16	0.795	0.0496875
2	95	5	2.35	10.3405	10	0.3405	0.03405
3	112	7	2.22	14.5712	14	0.5712	0.0408
4	138	10	1.98	20.8088	19	1.8088	0.0952
5	106	6	2.3	12.924	12	0.924	0.077
6	115	8	2.2	15.985	15	0.985	0.0656667
7	125	9	2.18	18.5328	17	1.5328	0.0901647
8	135	10	1.92	20.0702	19	1.0702	0.0563263
9	143	10	1.85	21.0715	20	1.0715	0.053575
10	88	5	2.4	9.417	8	1.417	0.177125
11	92	5	2.36	9.8966	9	0.8966	0.0996222
12	120	8	2.2	16.795	16	0.795	0.0496875
13	139	10	1.86	20.4656	20	0.4656	0.02328
14	142	9	1.9	20.108	20	0.108	0.0054
15	97	6	2.32	11.5502	11	0.5502	0.0500182
16	99	6	2.33	11.9163	11	0.9163	0.0833
17	104	6	2.28	12.5158	12	0.5158	0.0429833
18	109	7	2.25	14.2115	14	0.2115	0.0151071
19	116	8	2.21	16.1891	16	0.1891	0.0118187
20	132	10	1.95	19.7105	19	0.7105	0.0373947
21	130	9	2.02	18.6692	20	1.3308	0.06654
22	111	8	2.2	15.337	17	1.663	0.0978235
23	95	6	2.36	11.3946	12	0.6054	0.05045
24	85	5	2.4	8.931	9	0.069	0.00766667
25	106	6	2.32	13.0082	12	1.0082	0.0840167
26	113	7	2.27	14.9437	16	1.0563	0.0660188
27	121	8	2.23	17.0833	16	1.0833	0.0677063
28	115	8	2.17	15.8587	15	0.8587	0.0572467
29	108	7	2.31	14.3021	16	1.6979	0.106119
30	117	8	2.24	16.4774	15	1.4774	0.0984933
31	122	8	2.25	17.3295	19	1.6705	0.0879211
32	126	9	2.2	18.779	18	0.779	0.0432778
33	118	9	1.98	16.5568	15	1.5568	0.103787
34	104	6	2.31	12.6421	12	0.6421	0.0535083
35	94	6	2.35	11.1905	12	0.8095	0.0674583
36	132	9	2	18.909	20	1.091	0.05455
							0.0630775
